# Supplementary material for: Detection of the Frail Elderly at Risk of Postoperative Sepsis
Source: Int J Environ Res Public Health. 2022 Dec 26;20(1):359. doi: 10.3390/ijerph20010359 (PMC9819229; doi:10.3390/ijerph20010359)
Supplement: Supplementary file 1 [file ijerph-20-00359-s001.zip]

Archive with 1 entries (1 files):
- ijerph-2101810-supplementary.pdf
